# Supplementary material for: Validation of malaria-attributed deaths using verbal autopsy studies: a systematic review
Source: Malar J. 2024 Jul 19;23:217. doi: 10.1186/s12936-024-05035-5 (PMC11264987; doi:10.1186/s12936-024-05035-5)
Supplement: Supplementary file 1 — Supplementary Material 1. Data extraction excel sheet and Completed QAREL checklist. [file 12936_2024_5035_MOESM1_ESM.xlsx]

## Sheet: QAREL
	RISK OF BIAS / QUALITY ASSESSMENT - QAREL TOOL
		Number of studies
Item	QAREL Checklist questions	1	2	3	4	5	6	7	8	9	10	11	12	13	14	15	16	17	18	19	20	21
1	Was the test evaluated in a sample of subjects who were representative of those to whom the authors intended the results to be applied?
2	Was the test performed by raters who were representative of those to whom the authors intended the results to be applied?																							Yes
3	Were raters blinded to the findings of other raters during the study?																							No
4	Were raters blinded to their own prior findings of the test under evaluation?																							Unclear
5	Were raters blinded to the results of the reference standard for the target disorder (or variable) being evaluated?																							N/A
6	Were raters blinded to clinical information that was not intended to be provided as part of the testing procedure or study design?
7	Were raters blinded to additional cues that were not part of the test?
8	Was the order of examination varied?
9	Was the time interval between repeated measurements compatible with the stability (or theoretical stability) of the variable being measured?
10	Was the test applied correctly and interpreted appropriately?
11	Were appropriate statistical measures of agreement used?
		NR et al	CM et al.	BG et al.	JF et al.	RFB et al.	AEMP et al.	QB et al.23	PC et al.16	PC et al.17	QB et al.17	LM et al.23	NMT et al. 21	CM et al. 17	FF et al. 19	MS et al. 23	MS, ZJM et al. 23	MS, SAM et al. 23	GA et al. 2015	ACDS et al. 2022	PC et al. 15	IO et al. 24
	Article 1: Natalia Rakislova et al. 2021
	Article 2: Clara Menedez et al. 2021
	Article 3: Brian Gilbert et al. 2023
	Article 4: Jacob Fiksel et al. 2023
	Article 5: Robert F Breiman et al. 2021
	Article 6: Antonio E. M. Palhares et al. 2019.
	Article 7: Quique Bassat et al. 2023
	Article 8: Paola Castillo et al. 2016
	Article 9: Paola Castillo et al. 2017
	Article 10: Quique Bassat et al. 2017
	Article 11: Lola Madrid et al. 2023
	Article 12: N. M. Tanko et al. 2021
	Article 13: Clara Menendez et al. 2017
	Article 14: F Fernandes et al. 2019
	Article 15: Mahtab S, DMB et al. 2023
	Article 16: Mahtab S, ZJM et al. 2023
	Article 17: Mahtab S, SAM et al. 2023
	Article 18: Gupta A et al. 2015
	Article 19: Andre CDS et al. 2022
	Article 20: Paola Castillo et al. 2015
	Article 21: Ike Ogbuanu et al. 2024

## Sheet: Extraction
		1	2	3	4	5	6	7	8	9	10	11	12	13	14	15	16	17	18	19	20	21
No.	Variables for extraction	N Rakislova et al. 2021	C Menendez et al. 2021	B Gilbert et al. 2023	J Fiksel et al. 2023	RF Breiman et al. 2021	A. E. M. Palhares et al. 2019.	Q Bassat et al. 2023	P Castillo et al. 2016	P Castillo et al. 2017	Q Bassat et al. 2017	L Madrid et al. 2023	N. M. Tanko et al. 2021	C Menendez et al 2017	F Fernandes et al 2019	Mahtab S, DMB et al. 2023	Mahtab S, ZJM et al. 2023	Mahtab S, SAM et al. 2023	Gupta A et al. 2015	Andre CDS et al. 2022	P Castillo et al. 2015	I Ogbuanu et al. 2024
1	Setting / location of the study	Maputo Central Hospital (Maputo, Mozambique), a government-funded tertiary level hospital, (November 2013 to March 2015)	Maputo Central Hospital, Mozambique, a 1500-bed institution tertiary hospital, 2013 to 2015	Countrywide Mortality Surveillance for Action (COMSA) Sample Registration System in Mozambique, (2019 - 2020)	Countrywide Mortality Surveillance for Action (COMSA) Sample Registration System in Mozambique, (2018 - 2021)	7 CHAMPS sites (in Bangladesh, Ethiopia, Kenya, Mali, Mozambique, Sierra Leone, and South Africa), from December 2016 through November 2020.	Fundação de Medicina Tropical Dr. Heitor Vieira Dourado (FMTHVD) tertiary hospital, Manaus, Brazilian Amazon, March 2014 to February 2015	7 CHAMPS sites in sub-Saharan Africa and South Asia from December 3, 2016, to December 3, 2020.	Department of Pathology of the Maputo Central Hospital, a 1,500-bed government-funded quaternary health care center. From November 2013 to March 2015.	Department of Pathology of the Maputo Central Hospital, a 1,500-bed government-funded quaternary health care center. From November 2013 to March 2015.	Department of Pathology of the Maputo Central Hospital, a 1,500-bed government-funded quaternary health care center. From 7 May 2014 to 9 March 2015 .	Kersa (rural), Haramaya (rural) and Harar (urban) in eastern Ethiopia, new site of the Child Health and Mortality Prevention Surveillance (CHAMPS) network. Data collected between Feb 4, 2019 and Feb 3, 2021.	Pathological Bureau of the Akimat of the city of Nur-Sultan (Astana), Kazakhstan. Study was carried out between November 2020 and June 2021.	Department of Pathology, Maputo Central Hospital, Mozambique, a 1500-bed institution quarternary hospital, Nov 2013 to March 2015	Department of Pathology, Maputo Central Hospital, Mozambique, a 1500-bed institution quarternary hospital, Nov 2013 to March 2015	7 CHAMPS sites (in Bangladesh, Ethiopia, Kenya, Mali, Mozambique, Sierra Leone, and South Africa), from December 16th, 2016 to December 31st, 2022.	7 CHAMPS sites (in Bangladesh, Ethiopia, Kenya, Mali, Mozambique, Sierra Leone, and South Africa), from December 2016 to December 2021	7 CHAMPS sites (in Bangladesh, Ethiopia, Kenya, Mali, Mozambique, Sierra Leone, and South Africa), from December 2016 to December 2021	The hospital in Mumbai, India from 2005 to 2007	São Paulo Autopsy Service - University of São Paulo (SVOC-USP) in São Paulo/Brazil, a state capital city, from May 2016 to June 2018	The MCH, a government-funded quaternary health care facility, Southern Mozambique from November 4 to 23, 2013.	7 CHAMPS sites (in Bangladesh, Ethiopia, Kenya, Mali, Mozambique, Sierra Leone, and South Africa), from December 3, 2016, to December 31, 2022. The focus was in 4 malaria endemic countries, Sierra Leone, Kenya, Mozambique and Mali.
2	VA instrument used in the study	WHO 2012 VA standard format	WHO 2012 VA standard format	2016 WHO VA questionnaire and a social autopsy questionnaire	2016 WHO VA questionnaire	2016 WHO verbal autopsy instrument	Unspecified standard questionnaire	Not stated	None	None	None	Not specified	None	None	None	not specified but likely 2016 WHO verbal autopsy instrument	not specified but likely 2016 WHO verbal autopsy instrument	not specified but likely 2016 WHO verbal autopsy instrument	None	The translation and adaptation of the English version of the shortened version of the VA form developed for the Population Health Metrics Research Consortium using a systematic approach. A few questions were added to detect specific diseases and risk factors.	N/A	VA tool (WHO 2016)
3	Place of Interview	Information was obtained from the clinical record of the patient in the hospital and from the obstetric record in perinatal deaths	Information was obtained from the clinical record of the patient in the hospital and from the obstetric record in perinatal deaths	Information was obtained from the respondents in their communities	Information was obtained from the respondents in their communities	Information was obtained from the respondents in their communities and also data from the hospitals	Extracted from clinical record at the FMTHVD tertiary hospital	Information was obtained from the respondents in their communities and also data from the hospitals	Extracted from clinical record at the Maputo quarternary hospital	Extracted from clinical record at the Maputo quarternary hospital	Extracted from clinical record at the Maputo quarternary hospital	For deaths identified in health facilities, data were abstracted from clinical records. Those from the community were done there.	Extracted from clinical records	Information was obtained from the clinical records in the hospital	Information was obtained from the clinical records in the hospital	Information was obtained from the respondents in their communities and also data from the hospitals	Information was obtained from the respondents in their communities and also clinical data from the hospitals	Information was obtained from the respondents in their communities and also clinical data from the hospitals	Extracted from clinical records	Information were obtained from family members at the pathology department (SVOC-USP)	Extracted from clinical records	Information was obtained from the respondents in their communities and also data from the hospitals
4	time between death and VA interview	Within 24 hours	Within 24 hours	approximately 1 month after the mourning period	approximately 1 month after the mourning period	2–4 weeks after the death	N/A	Not stated but likely within a month	N/A	N/A	N/A	VAs done within 1 month of the death	N/A	N/A	N/A	2–4 weeks after the death	2–4 weeks after the death	This was not specified but likely 2–4 weeks after the death	N/A	Within 24 hours	N/A	VAs done within 1 month of the death
5	time between death and MITS / MIA	Within 24 hours	N/A	Within 24 hours	Within 24 hours	Within 24-36 hours of death or the body has been refrigerated	less than 48 h	Within 24 hours of death (36 hours if the body was preserved through refrigeration).	Within 24 hours after death	most (70%) were done less than 24 hours, the rest ranged between 25 and 64 hours	Between 4 and 56 h, with 19/54 (35%) procedures being conducted after 24 h, of which 2/54 (4%) were performed over 48 h after the time of death.	Within the past 24 h (or the past 36 h if the body had been refrigerated).	The median time is 23.4 (Range is from 10.7–39.5 hours)	Within 24 hours	Within 24 hours	Within 24 hours of death, with a possible extension to 72 hours if refrigeration was done shortly after death.	Within 24 hours of death, with a possible extension to 72 hours if refrigeration was done shortly after death.	Within 24 hours of death, with a possible extension to 72 hours if refrigeration was done shortly after death.	N/A	N/A	Within 24 hours	Within 24 hours of death (36 hours if the body was preserved through refrigeration).
6	time between death and CDA	Within 24 hours, after the MITS procedure	Within 24 hours, after the Clinical data extraction	N/A	N/A	N/A	less than 48 h	N/A	Within 24 hours after death	most (70%) were done less than 24 hours, the rest ranged between 25 and 64 hours	Between 4 and 56 h, with 19/54 (35%) procedures being conducted after 24 h, of which 2/54 (4%) were performed over 48 h after the time of death.	N/A	The median time is 23.4 (Range is from 10.7–39.5 hours)	Within 24 hours, after the MITS procedure	Within 24 hours, after the MITS procedure	N/A	N/A	N/A	Within 24 hours (stated as immediately)	Within 24 hours	Within 24 hours	N/A
7	Description of the deceased	All deaths	All deaths	Neonates and children	Neonates and children	neonatal, infant, and child deaths	Children and adults	Children	Adults excluding maternal deaths	Adults (only maternal deaths)	Children	Stillbirths and children	stillbirths and neonates	stillbirths and neonates	All ages: Neonates, children, maternal and adult deaths	Children	Stillbirths and children	Neonates	All age groups	All age groups	Men and women	stillbirths and children <5 years of age
8	Age composition	Neonates, children 1 month to 15 years, maternal deaths and other adults.	Stillbirths, Neonates, children 1 month to 15 years, maternal deaths and other adults.	Neonates aged 1–28 days and children aged 1–59 months	Neonates aged 1–28 days and children aged 1–59 months	neonates (<28 days old), infants and children (12 months to <60 months)	Children (13 yr olds), maternal and adult deaths	Deceased children aged 28 days to younger than 5 years	112 adults: median age 37 years, range 16–76 years	57 women, median age was 27 years (range 15–39 years)	54 children: Mean age was 5.6 y (range: ≥1 mo–15 y), with 14/54 (26%) being infants, and 17/54 (32%) being between 12 and 59 mo of age.	Stillbirths (weighing at least 1kg or at least 28 weeks gest. age), neonates and other children under 5 years	stillbirths from 22 gest. weeks and neonates (0 to 27 days)	dead baby and neonates (0 to 27 days). Stillbirths (birthweight ≥ 1,000 g, ≥ 28 completed weeks gestation, or body length ≥ 35cm),	Neonates (0-25 days), children (1 month-15 years), maternal (15-39 years) and adult (15-76 years)	Children aged 1 to 59 months	Stillbirths and infants Stillbirths and children <90 days of age	Neonates: ; death in the first 24-hours of life, early neonatal death (24-hours -<7 days; END), and late neonatal death (7–27 days; LND).	From 2 months to 73 years with a median age of 31 years	The mean age was 68.7 with standard dev of 15.1, Median 69 years	median age of 35 years (range 17–76)	Stillbirths, neonates (<28 days old), infants and children (12 months to <60 months)
9	Gender composition	57 were maternal deaths (pregnant women or they were in their pueperium), of the 112 adults, 57 were men and 55 were non-pregnant women. Not specified for neonates and children.	91 were maternal deaths (pregnant women or they were in their pueperium), other age group gender were unspecified	Not specified	Not specified	Not specified	61 patients: 39 males and 22 females	632 deceased children: 342 [54.1%] male and 290 [45.9%] female)	112 adults: 57 males and 55 females	All females	54 children: 37 males [68.5%] and 17 females [31.5%]	193 children: 105 males (54%) and 88 females (46%).	24 children: 8 females and 16 males	Stillbirths (18: 6 female, 12 male), neonates (41: 14 female, 27 males)	Not specified	455 decedents with pneumonia: 265 male & 190 female	2966 decedents: 1297 females and 1664 males. 5 indeterminate	Female = 620 (42.5%), Male = 835 (57.3%) & Indeterminate = 3 (0.2%)	202 autopsies: 78.7% were male while 21.3% were female cases	2060 participated: male = 1113 (54%)	18 women (60%) and 12 males (40%)	Total = 858 , male = 464, female = 394
10	Sample size / no. of death records collected	264 deaths: 41 neonates, 54 children 1 month to 15 years (31 children under 5 years), 57 maternal deaths and and 112 other adults.	316 death cases: 18 (6%) were stillbirths, 41 (13%) were neonates, 54 (17%) were children 1 month-15 years of age, 91 (29%) were maternal deaths and 112 (35%) were other adults.	VA: 1,841 child deaths (aged 1–59 months) and 818 neonatal deaths, MITS: 426 children and 614 neonates	VA: 1,841 child deaths (aged 1–59 months) and 818 neonatal deaths, MITS: 426 children and 614 neonates	1,260 deaths: 741 neonatal, 278 infant, and 241 child <5 years deaths	61 patients: 59 adults (2 are maternal deaths) & 2 children	632 deceased children (postneonatal)	112 adults	57 women	54 children (post neonatal)	193 cases: 114 stillbirths, 59 neonatal deaths and 20 children (28 days to <5 years)	24 children: 15 stillbirths and 9 neonates	59 cases: 18 stillbirths and 41 neonates	264 cases: 112 adults, 57 maternal deaths, 54 children, and 41 neonates	1120 analyzed. 455 had pneumonia: 1-<6 months = 155/301, 6-<12 months = 76/174 & 12-59 months = 168/432	2966 decedents: Stillbirths = 1322, within 24 hours of birth = 597, early neonatal death - 24 hours to <7 days = 593, 7- to 90-day age group = 454	Total neonatal deaths = 1,458: Death in first 24 hours = 596, END = 593 & LND = 269	202 total autopsies: most (45 decedents) are in the 21 - 30 year old category, then 31-40 (42 decedents)	2060 participated	30 cases	Overall number of death records that underwent MITS = 5894, post neonatal deaths analysed from the malaria endemic countires = 858
11	Source of details of the deceased	Clinical and obstetric records in the tertiary hospital	Clinical and obstetric records in the tertiary hospital	Family members	Family members	Caregivers of enrolled deceased children and from available clinical records.	Clinical and obstetric records in the tertiary hospital	Caregivers of enrolled deceased children and from available clinical records.	From clinical records	From clinical records	From clinical records	Caregivers of enrolled deceased children and from available clinical records.	clinical records	clinical records	Clinical and Obstetric records	Caregivers of enrolled deceased children and from available clinical records.	Caregivers of enrolled deceased children and from available clinical records.	Caregivers of enrolled deceased children and from available clinical records.	From clinical records	From family members	From clinical records	Caregivers of enrolled deceased children and from available clinical records.
12	whether comparator was a primary or secondary data source	Primary	Primary	Primary	Primary	Primary	Primary	Primary	Primary	Primary	Primary	Primary	primary	Primary	Primary	Primary	Primary	Primary	Primary	Primary	Primary	Primary
13	Methods used for determining COD in the study	For the Clinical records, the first diagnosis listed in the clinical record was the principal diagnosis, and hence the CoD. For the VA, the InterVA V.4.04 probabilistic model, was used to determine the underlying CoD. For the MITS, after the pathological and microbiological analysis of the tissue and fluid samples collected, a DeCoDE panel examines all the evidence and determines the underlying a…	For the VA, the InterVA V.4.04 probabilistic model, was used to determine the underlying CoD. For the CDA, another pathologist performed the procedure and collected various specimens from different organs and the histological and microbiological analyses was conducted, in line with the macroscopic findings and clinical data. The final diagnosis of the CDA is the gold standard CoD.	For the VA, two CCVA algorithms of inherently different nature were used– InSilicoVA & expert algorithm (EAVA), For the MITS, after the pathological and microbiological analysis of the tissue and fluid samples collected, a DeCoDE panel examines all the evidence and determines the underlying and immediate CoDs.	For the VA, two CCVA algorithms of inherently different nature were used– InSilicoVA & expert algorithm (EAVA), For the MITS, after the pathological and microbiological analysis of the tissue and fluid samples collected, a DeCoDE panel examines all the evidence and determines the underlying and immediate CoDs.	For the MITS, after the pathological and microbiological analysis of the tissue and fluid samples collected, a multidisciplinary DeCoDE panel examines all the evidence including the VA information and determines the underlying and immediate CoDs.	For the MITS, after the pathological and microbiological analysis of the tissue and fluid samples collected, a multidisciplinary DeCoDE panel examines all the evidence excluding the clinical information and determines the underlying and immediate CoDs. For the CDA, another pathologist performed the procedure and collected various specimens from different organs and the histological and microbiolo…	For the MITS, after the pathological and microbiological analysis of the tissue and fluid samples collected, a multidisciplinary DeCoDE panel examines all the evidence including the clinical information and determines the underlying and immediate CoDs.	For the MITS, after the pathological and microbiological analysis of the tissue and fluid samples collected, a multidisciplinary DeCoDE panel examines all the evidence excluding the clinical information and determines the underlying and immediate CoDs. For the CDA, another pathologist performed the procedure and collected various specimens from different organs and the histological and microbiolo…	For the MITS, after the pathological and microbiological analysis of the tissue and fluid samples collected, a multidisciplinary DeCoDE panel examines all the evidence excluding the clinical information and determines the underlying and immediate CoDs. For the CDA, another pathologist performed the procedure and collected various specimens from different organs and the histological and microbiolo…	For the MITS, after the pathological and microbiological analysis of the tissue and fluid samples collected, a multidisciplinary DeCoDE panel examines all the evidence excluding the clinical information and determines the underlying and immediate CoDs. For the CDA, another pathologist performed the procedure and collected various specimens from different organs and the histological and microbiolo…	For the MITS, after the pathological and microbiological analysis of the tissue and fluid samples collected, a multidisciplinary DeCoDE panel examines all the evidence including the VA information and determines the underlying and immediate CoDs.	In assigning the cause of death, the MITS team independently evaluated all the results of histology, microbiology and cytogenetic tests on the samples collected during MITS. The CDA team performed a similar independent evaluation and assigned a cause of death. Both teams then discussed the results together (in a cause of death panel) and studied the agreement or discrepancy in the diagnosis.	For the MITS, after the pathological and microbiological analysis of the tissue and fluid samples collected, a multidisciplinary DeCoDE panel examines all the evidence excluding the clinical information and determines the underlying and immediate CoDs. For the CDA, another pathologist performed the procedure and collected various specimens from different organs and the histological and microbiolo…	A multi-disciplinary clinical panel evaluated the reports of the MIA without the clinical information (MIA blind) and assigned COD. Then another panel of similar composition evaluated the reports of the CDA without the clinical information (CDA blind) and assigned COD. Twelve to 18 months after assigning MIA blind COD diagnoses, another different panel but similar in composition evaluated the MIA…	For the MITS, after the pathological and microbiological analysis of the tissue and fluid samples collected, a multidisciplinary DeCoDE panel examines all the evidence including the VA information and determines the underlying and immediate CoDs.	For the MITS, after the pathological and microbiological analysis of the tissue and fluid samples collected, a multidisciplinary DeCoDE panel examines all the evidence including the VA information and determines the underlying and immediate CoDs.	For the MITS, after the pathological and microbiological analysis of the tissue and fluid samples collected, a multidisciplinary DeCoDE panel examines all the evidence including the VA information and determines the underlying, antecedent and immediate CoDs.	Histopathologists review all the multiple evidence and where there was a discrepancy between the histopathologists, the final diagnosis was given after mutual discussion and agreement.	The pathologists used the macro- and microscopic findings from the CDA and assigned two sets of CoDs: first without and then after having read the open narrative part of the VA. After an interim analysis of the agreement between these two readings, it was decided that for all the remaining deaths, the pathologists would assign CoDs only after having read the open narrative part of the VA. Only on…	The histological evaluation of the MIA samples was performed by two pathologists who were blinded to the clinical data or the results of the CDA. The results obtained independently in the histological and the microbiological analyses were discussed in a joint session composed by the pathologists and multi-disciplinary team and a final putative CoD was assigned to each case based on the combinatio…	For the MITS, after the pathological and microbiological analysis of the tissue and fluid samples collected, a multidisciplinary DeCoDE panel examines all the evidence including the VA information and determines the underlying and immediate CoDs.
14	Criteria used to determine a malaria death in the study	During the clinical data extraction, specific checks were done for malaria rapid diagnostic tests and blood smear microscopy in each case. For the MIA and CDA procedures, all the cases were screened for p. falciparum malaria using real-time quantitative PCR (qPCR) assay, an immunohistochemical stain was performed in all available tissues, also a thorough search of malaria parasites was conducted …	For the VA data, it was extracted from the clinical and obstetric records from the hospital charts. For the CDA procedure, as per standard, all the cases were screened for p. falciparum malaria using real-time quantitative PCR (qPCR) assay, an immunohistochemical stain was performed in all available tissues, also a thorough search of malaria parasites was conducted under immersion oil (1000×) bot…	For the VA data, all information including healthcare information if available was collected from the family respondent. For the MITS, it was not clearly specified however it must have followed the standard rules for MITS procedure.	For the VA data, all information including healthcare information if available was collected from the family respondent. For the MITS, it was not clearly specified however it must have followed the standard rules for MITS procedure.	Through Standard MITS microbiology, molecular testing and histopathological work	Detection of Plasmodium falciparum and Plasmodium vivax by PCR	Specific additional screening was conducted for malaria and other infectious agents through standard MITS procedure	Detection of Plasmodium falciparum by PCR	Detection of Plasmodium falciparum by PCR	Detection of Plasmodium falciparum by PCR	Thick and thin smears and rapid diagnostic tests for malaria	Not stated but most likely using standard microbiology tests	Detection of Plasmodium falciparum by PCR	Detection of Plasmodium falciparum by PCR	malaria smears and rapid antigen tests	Thick and thin smears and rapid diagnostic tests (RDTs).	Thick and thin smears and rapid diagnostic assays.	Malaria was diagnosed if the ring, schizonts and/or gametocytes of the malaria parasite were identified either in the antemortem or in the post-mortem peripheral blood smears or by the presence of malaria pigment in the splenic imprint or in the tissues collected for histopathological examination.	Not stated and malaria not seen in the COD list of tables	PCR analysis for P falciparum	Each enrolled death was screened for malaria using rapid diagnostic tests (typically HRP2-based) and microscopy. Initial histopathological assessment, including hemozoin pigment evaluation for malaria, was conducted. real-time PCR reactions or (TaqMan Array cards)
15	Measures used in describing concordance	sensitivity, specificity, positive predictive value and negative predictive value	Kappa statistic and the chance corrected concordance (CCC), cause-specific mortality fractions, sensitivity, specificity, positive predictive value and negative predictive value. (CSMFs), CSMF accuracy (CSMFA) and the chance-corrected CSMFA (CCCSMFA)	Multi-cause calibration, sensitivity, CSMF (calibrated and uncalibrated)	Multi-cause calibration, sensitivity, CSMF (calibrated and uncalibrated), widely applicable information criterion (WAIC)	medians, means, counts, fold increase and percentages to summarize data and χ2 tests	Kappa statistic, sensitivity, specificity, positive and negative predictive values and total percentage of cases correctly classified	median number of causes, frequency distributions, and χ2 analysis	Fisher’s exact test and odds ratios (ORs), sensitivity, specificity, and positive and negative predictive values	kappa statistic, sensitivity, specificity, positive and negative predictive values, and total percentage of cases correctly classified.	Kappa statistic, and the sensitivity, specificity, and positive and negative predictive values	medians, counts, and percentages to summarise data, and calculated 95% CIs	means and standard deviations, medians and interquartile ranges, frequencies and percentages, Concordance rates were calculated as the percentage of matching diagnosed cases, using McNemar’s test for matched data and Cohen’s kappa agreement test.	Concordance between the categories of diseases obtained by the 2 methods was assessed by the Kappa statistic, and the sensitivity, specificity, positive, and negative predictive values of the MIA diagnoses were calculated.	κ coefficient, n Student t distri_x0002_bution of 1000 bootstrap replications of paired differences for comparing correlated κ coefficients, McNemar exact test.	medians with interquartile ranges (IQR) for continuous variables and proportions for categorical variables. Malnutrition assessments using weight-for-height, weight-for-age, and height-for-age z-scores.	Descriptive statistics and comparative χ2 or Fisher’s exact tests were performed.	Descriptive statistics and comparative chi-squared or fisher exact tests	Chi square test and calculation of percentages	The sensitivity and chance-corrected concordance (CCC), also the coefcients CSMF-accuracy and chance corrected CSMF-accuracy	Counts and percentages	sensitivity, specificity, positive predictive value, and negative predictive value. Crude and adjusted cause-specific mortality fractions (CSMF) and rates (CSMR) were calculated.
16	Findings of the concordance analysis	Malaria was considered the CoD in 6/264 (2.3%) cases: 2/54 children (3.7%, both less than 5 years old) and 4/57 (7.0%) maternal deaths. The sensitivity and specificity of the VA, the clinical data and the MIA to identify malariaspecific deaths were 33.3% and 96.1%, 66.7% and 96.1%, and 100% and 100%, respectively.	Individual level: The Chance Corrected Concordance ranged between -0.093 and 0.246, kappa statistic ranging from -0.030 to 0.232, lowest in stillbirths and highest in adults), population level: chance-corrected cause-specific mortality fraction accuracy ranging from -1.00 to 0.62, lowest in stillbirths, highest in children, sensitivity for infectious diseases: 0% for TB, diarrhea, and disseminate…	Only a few CODs are correctly identified in more than half of the deaths (diarrhea by both algorithms and HIV by EAVA). Malaria is identified relatively often by InSilicoVA but not by EAVA. Severe malnutrition is misclassified very often by both algorithms. Infection and prematurity are correctly identified in more than half the deaths by both algorithms, and IPRE is correctly identified by InSil…	For InSilicoVA, diarrhea and other infections each contributed to nearly onequarter of the deaths (25%); malaria and pneumonia were also significant causes, both contributing to 15% of deaths; and severe malnutrition, HIV, and other each contributed to , 10% of the deaths. For EAVA, the distributions showed some difference from the InSilicoVA results. For CHAMPS MITS data and VA misclassification…	For neonates, preterm birth complications (most commonly respiratory distress syndrome) were the most common underlying condition (n = 282, 38%); Of the 278 infant deaths, 212 (79%) had ≥ 1 additional cause of death (CoD) beyond the underlying cause. The 2 most common underlying conditions in infants were malnutrition and congenital birth defects; Of the 241 child deaths, 178 (75%) had ≥ 1 additi…	The MIA showed a substantial concordance with the CDA in 55/61 (90%) of the cases (Kappa = 0.777, 95% CI 0.608–0.946) in disease categorization. In contrast, the clinical diagnosis showed a fair concordance with the CDA (Kappa = 0.311, 95% CI 0.071–0.552).	The 6 most common underlying causes of death were malnutrition (104 [16.5%]), HIV (75 [11.9%]), malaria (71 [11.2%]), congenital birth defects (64 [10.1%]), lower respiratory tract infections (LRTIs; 53 [8.4%]), and diarrheal diseases (46 [7.2%]). When all steps of the chain of events are considered together, LRTI (280 [44.3%]), sepsis (253 [40.0%]), malnutrition (150 [23.7%]), malaria (123 [19.5…	CDA diagnoses comprised infectious diseases (80; 71.4%), malignant tumors (16; 14.3%), and other diseases, including non-infectious cardiovascular, gastrointestinal, kidney, and lung diseases (16; 14.3%). A MIA diagnosis was obtained in 100/112 (89.2%). No active malaria was identified, and PCR analysis for P. falciparum was negative in all cases, but four patients had histological evidence of pr…	A cause of death was identified in the CDA in 98% (56/57) of cases, with indirect obstetric conditions accounting for 32 (56%) deaths and direct obstetric complications for 24 (42%) deaths. Cerebral malaria caused 4 (7%) deaths. The MIA identified a cause of death in 86% of women. The overall concordance of the MIA with the CDA was moderate (kappa = 0.48, 95% CI: 0.31–0.66). Both methods agreed i…	A CoD was identified in all cases in the CDA and in 52/54 (96%) of the cases in the MIA, with infections and malignant tumors accounting for the majority of diagnoses. The MIA categorization of disease showed a substantial concordance with the CDA categorization (Kappa = 0.70, 95% CI 0.49–0.92), and sensitivity, specificity, and overall accuracy were high. The ICD-10 diagnoses were coincident in …	Among 114 stillbirths, the underlying cause of death was perinatal asphyxia or hypoxia in 60 (53%) and birth defects in 24 (21%). Among 59 neonatal deaths, the most common underlying cause was perinatal asphyxia or hypoxia (17 [29%]) and the most common immediate cause of death was neonatal sepsis, which occurred in 27 (60%). Among 20 deaths in children aged 28 days to 59 months, malnutrition was…	MITS diagnosis of cause of death was concordant with CDA diagnosis in 83.3% out of the 24 cases. Intrauterine hypoxia was responsible for 54.2% of the causes of death among the 24 cases. Congenital malformations, deformations and chromosomal abnormalities accounted for 20.9%.	A cause of death was identified in 16/18 (89%) and 15/18 (83%) stillborn babies in the CDA and the MIA, respectively. Overall, the MIA showed in this group a substantial concordance with the CDA (Kappa = 0.78, 95% CI [0.56–0.99]). A cause of death was identified in all (100%) and 35/41 (85%) neonatal deaths in the CDA and the MIA, respectively. In this group, the majority of deaths were due to in…	The clinical data increased diagnostic coincidence to the MIAb with the gold standard in 30 (11%) of 264 cases and modified the CDAb diagnosis in 20 (8%) of 264 cases. The increase in concordance between MIAb and MIAc with the gold standard was significant in neonatal deaths (κ increasing from 0.404 to 0.618, P = .0271), adult deaths (κ increasing from 0.732 to 0.813, P = .0221), and maternal dea…	Pneumonia in 40·6% (455/1120) decedents, with a median age of 9 (IQR: 4, 19) months. Etiologic agents were identified in 82·9% (377/455) of pneumonia deaths, including 58·4% (220/377) with multiple pathogens implicated.	Group B Streptococcus was determined to be in the causal pathway of death for 2.7% of infants (79 of 2, 966; range, 0.3% in Sierra Leone to 7.2% in South Africa), including 2.3% (31 of 1322) of stillbirths, 4.7% (28 of 597) 0 to <24 hours, 1.9% (11 of 593) END, and 2.0% (9 of 454) of deaths from 7 to 90 days of age. Group B Streptococcus sepsis was the postmortem diagnosis for 100% (31 of 31) of …	Analyzed 1458 deaths, 41% occurring within 24-hours, 41% early and 18% late neonatal deaths. Leading underlying causes of death were complications of intra_x0002_partum events (31%), complications of prematurity (28%), infections (17%), respiratory disorders (11%), and congenital malformations (8%). In addition to the underlying cause, 62% of deaths had additional conditions and 14% had ≥3 other …	Malaria resulted in 20.8% of the deaths besides other causes. A majority of deaths had intrapulmonary haemorrhages as the only pathological finding. Incidence of malaria deaths was more during monsoon period than the non-monsoon period. Plasmodium falciparum was the most common species responsible for malaria deaths while cerebral malaria was the most common mode of death. In 88.1% of the cases, …	There was substantial variability of the sensitivities and CCC across the causes. Well-known chronic diseases with accurate diagnoses that had been informed by physicians to family members, such as various cancers, had sensitivities above 40% or 50%. However, PCVA was not efective in attributing Pneumonia, Cardiomyopathy and Leukemia/Lymphoma as underlying CoD. The CSMF-accuracy was 0.81 and the …	A CoD was identified in the histological and/or the microbiological analysis in 83% of the MIAs. The sampling success ranged from 67% for the kidney to 100% for blood, CSF, lung, liver and brain.	Of the 858 deaths among children aged 1-59 months, malaria was in the causal chain for 42.9% (126/294) of deaths from Sierra Leone, 31.4% (96/306) in Kenya, 18.2% (36/198) in Mozambique, 6.7% (4/60) in Mali, and 0.3% (1/292) in South Africa. Malaria was the sole infecting pathogen in 184 (70.2%) of malaria-attributed deaths, whereas bacterial and viral co-infections were identified in the causal …
		Malaria focused	Malaria mentioned	Malaria mentioned	Malaria mentioned	Malaria mentioned		Malaria mentioned	Malaria mentioned	Malaria mentioned	Malaria mentioned								Malaria focused			Malaria focused
		VA validation	VA validation	VA validation	VA validation	MITS focused	MITS validation	MITS focused	MITS validation	MITS validation	MITS validation	MITS focused	MITS validation	MITS validation	MITS validation	MITS focused	MITS focused	MITS focused	CDA focused	VA validation	MITS validation	MITS focused
		CCVA	CCVA	CCVA	CCVA		Clinical diag		Clinical info					Clinical info	clinical info					PCVA
		Hospital facility deaths	Hospital facility deaths	Community/facility deaths	Community/ facility deaths	Community/ facility deaths	Hospital facility deaths	Community/ facility deaths	Hospital facility deaths	Hospital facility deaths	Hospital facility deaths	Community/ facility deaths	Community/ facility deaths	Hospital facility deaths	Hospital facility deaths	Community/ facility deaths	Community/ facility deaths	Community/ facility deaths	Hospital facility deaths	Community/ facility deaths	Hospital facility deaths	Community/ facility deaths
		Pregnant women/Pueperium	Pregnant women/Pueperium				pregnant women/Pueperium			Only Preg. Women/Pueperium					Pregnant women / Pueperium
