# Supplementary material for: Validation of malaria-attributed deaths using verbal autopsy studies: a systematic review
Source: Malar J. 2024 Jul 19;23:217. doi: 10.1186/s12936-024-05035-5 (PMC11264987; doi:10.1186/s12936-024-05035-5)
Supplement: Supplementary file 2 — Supplementary Material 2. List of Included and Excluded articles [file 12936_2024_5035_MOESM2_ESM.xlsx]

## Sheet: Sheet1
No.	Articles to be rechecked by Prabhat for confirmation	Abstract	Reason for exclusion	Comments PJ
1	Countrywide Mortality Surveillance for Action in Mozambique: Results from a National Sample-Based Vital Statistics System for Mortality and Cause of Death by Ivalda Macicame et al. 2023. Link: https://pubmed.ncbi.nlm.nih.gov/37037442/	Sub-Saharan Africa lacks timely, reliable, and accurate national data on mortality and causes of death (CODs). In 2018 Mozambique launched a sample registration system (Countrywide Mortality Surveillance for Action [COMSA]-Mozambique), which collects continuous birth, death, and COD data from 700 randomly selected clusters, a nationally representative population of 828,663 persons. Verbal and soc…	This is not a validation study. The COMSA process was well explained and the various mortality rates and CSMFs were given. The VA-MITS calibration was not explained in this article.	If this has only CSMFs and no individual comparisons of MITS to VA for various conditions exclude. But if does have then add to study.
2	Infant and child mortality in relation to malaria transmission in KEMRI/CDC HDSS, Western Kenya: validation of verbal autopsy by Nyaguara O. Amek et al. 2018. Link: https://malariajournal.biomedcentral.com/articles/10.1186/s12936-018-2184-x	Background Malaria transmission reduction is a goal of many malaria control programmes. Little is known of how much mortality can be reduced by specific reductions in transmission. Verbal autopsy (VA) is widely used for estimating malaria specific mortality rates, but does not reliably distinguish malaria from other febrile illnesses. Overall malaria attributable mortality includes both direct an…	This is a validation study. There is a malaria component but there is no comparator of interest.	Agree, exclude
3	Performance of physician-certified verbal autopsies: multisite validation study using clinical diagnostic gold standards by Rafael Lozano et al. 2011. Link: https://pophealthmetrics.biomedcentral.com/articles/10.1186/1478-7954-9-32.	Background Physician review of a verbal autopsy (VA) and completion of a death certificate remains the most widely used approach for VA analysis. This study provides new evidence about the performance of physician-certified verbal autopsy (PCVA) using defined clinical diagnostic criteria as a gold standard for a multisite sample of 12,542 VAs. The study was also designed to analyze issues related…	This is a validation study however the comparator is not of interest (strictly defined clinical diagnostic criteria).	Agree comparison is to physician/clinical criteria
4	Postmortem investigations and identification of multiple causes of child deaths: An analysis of findings from the Child Health and Mortality Prevention Surveillance (CHAMPS) network by Robert F Breiman et al. 2021. Link: https://pubmed.ncbi.nlm.nih.gov/34591862/	Background: The current burden of >5 million deaths yearly is the focus of the Sustainable Development Goal (SDG) to end preventable deaths of newborns and children under 5 years old by 2030. To accelerate progression toward this goal, data are needed that accurately quantify the leading causes of death, so that interventions can target the common causes. By adding postmortem pathology and microb…	This is not a validation study. The CHAMPS procedure was explained and the various CODs in the <5 year age group were only derived from MITS	This has detailed data which could provide comparisons and should be included. Any similar studies should also be included	Added
5	Robust metrics for assessing the performance of different verbal autopsy cause assignment methods in validation studies by Christopher JL Murray et al. 2011, Link: https://pophealthmetrics.biomedcentral.com/articles/10.1186/1478-7954-9-28	Background Verbal autopsy (VA) is an important method for obtaining cause of death information in settings without vital registration and medical certification of causes of death. An array of methods, including physician review and computer-automated methods, have been proposed and used. Choosing the best method for VA requires the appropriate metrics for assessing performance. Currently used met…	This is not a validation study and malaria was not an essential part of the article.	Exclude
6	The validity of verbal autopsies for assessing the causes of institutional maternal death by D Chandramohan et al. 1998. Link: https://pubmed.ncbi.nlm.nih.gov/9919634/	This report presents data from a study carried out in three African countries to assess the validity of verbal autopsies--based on information about symptoms and signs observed antemortem by relatives or associates of deceased individuals--for determining the causes of institutional maternal death. The validity of the verbal autopsy was assessed for each cause of death; and for groups of "direct"…	This is a validation study however the comparator is not of interest (clinical reference diagnoses). Malaria was also not context specific.	exclude, BUT if any studies compare VA to full diagnostic autopsy (NOT just MITS) these should be include
7	Validity of verbal autopsy procedures for determining cause of death in Tanzania by Philip W. Setel et al. 2006. Link: https://onlinelibrary-wiley-com.myaccess.library.utoronto.ca/doi/full/10.1111/j.1365-3156.2006.01603.x	Objectives To validate verbal autopsy (VA) procedures for use in sample vital registration. Verbal autopsy is an important method for deriving cause-specific mortality estimates where disease burdens are greatest and routine cause-specific mortality data do not exist. Methods Verbal autopsies and medical records (MR) were collected for 3123 deaths in the perinatal/neonatal period, post-neonatal <…	This is a validation study however the comparator is not of interest (medical records).	Exclude
8	Validity of Verbal Autopsy Procedures for Determining Malaria Deaths in Different Epidemiological Settings in Uganda by Arthur Mpimbaza et al. 2011. Link: https://www.ncbi.nlm.nih.gov/pmc/articles/PMC3203164/	Background Verbal autopsy (VA) procedures can be used to estimate cause of death in settings with inadequate vital registries. However, the sensitivity of VA for determining malaria-specific mortality may be low, and may vary with transmission intensity. We assessed the diagnostic accuracy of VA procedures as compared to hospital medical records for determining cause of death in children under fi…	This is a validation study however the comparator is not of interest (hospital medical records) though the context of malaria was high priority.	Exclude
9	Performance of the minimally invasive autopsy tool for cause of death determination in adult deaths from the Brazilian Amazon: an observational study by Antonio E. M. Palhares et al. 2019. Link: https://link.springer.com/article/10.1007/s00428-019-02602-z	The uncertainty about the real burden of causes of death (CoD) is increasingly recognized by the international health community as a critical limitation for prioritizing effective public health measures. The minimally invasive autopsy (MIA) has shown to be a satisfactory substitute of the complete diagnostic autopsy (CDA), the gold standard for CoD determination in low- and middle-income countrie…	This is a validation study but VA was not part of it. The comparators MITS & CDA were of particular interest. Also, Malaria was not part of the CoDs.	Should include as the detailed paper may have some comparison. This mentions discrepencies in 49% NOTE the comparison is of MITS vers Clinical diagnosis, and this should be included	Added
10	Causes of Death Among Infants and Children in the Child Health and Mortality Prevention Surveillance (CHAMPS) Network by Quique Bassat et al. 2023. Link: https://pubmed-ncbi-nlm-nih-gov.myaccess.library.utoronto.ca/37494044/	Importance: The number of deaths of children younger than 5 years has been steadily decreasing worldwide, from more than 17 million annual deaths in the 1970s to an estimated 5.3 million in 2019 (with 2.8 million deaths occurring in those aged 1-59 months [53% of all deaths in children aged <5 years]). More detailed characterization of childhood deaths could inform interventions to improve child …	This is not a validation study. The MITS procedure and process was used to arrive at the various CoDs.	Include, it may have some detailed comparisons in the tables or appendix to eVA or MITS to clinical diagnosis (hospital based)	Added
11	Validity of a Minimally Invasive Autopsy for Cause of Death Determination in Adults in Mozambique: An Observational Study by Paola Castillo et al. 2016. Link: https://journals.plos.org/plosmedicine/article?id=10.1371/journal.pmed.1002171	Background There is an urgent need to identify tools able to provide reliable information on the cause of death in low-income regions, since current methods (verbal autopsy, clinical records, and complete autopsies) are either inaccurate, not feasible, or poorly accepted. We aimed to compare the performance of a standardized minimally invasive autopsy (MIA) approach with that of the gold standard…	This validation study does not include a separate VA component, though the comparator is of high interest.	For same reasons, would include MITS vs clinical diagnosis comparisons	Added
12	Direct estimation of cause-specific mortality fractions from verbal autopsies: multisite validation study using clinical diagnostic gold standards by Abraham D Flaxman et al. Link: https://pophealthmetrics.biomedcentral.com/articles/10.1186/1478-7954-9-35	Background Verbal autopsy (VA) is used to estimate the causes of death in areas with incomplete vital registration systems. The King and Lu method (KL) for direct estimation of cause-specific mortality fractions (CSMFs) from VA studies is an analysis technique that estimates CSMFs in a population without predicting individual-level cause of death as an intermediate step. In previous studies, KL h…	This validation study pitches a Computer Coded VA to Physician Certified VA against the backdrop of strict clinical diagnostic criteria which is not of interest.	exclude
13	Validation of verbal autopsy: determination of cause of deaths in Malaysia 2013 by Shubash Shander Ganapathy et al. 2017. Link: https://link.springer.com/article/10.1186/s12889-017-4668-y	Background Mortality statistics by age, sex and cause are the foundation of basic health data required for health status assessment, epidemiological research and formation of health policy. Close to half the deaths in Malaysia occur outside a health facility, are not attended by medical personnel, and are given a lay opinion as to the cause of death, leading to poor quality of data from vital reg…	This is a validation study however the comparator is not of interest (medical records).	exclude
14	Validity of a minimally invasive autopsy for cause of death determination in maternal deaths in Mozambique: An observational study by Paola Castillo et al. 2017. Link: https://journals.plos.org/plosmedicine/article?id=10.1371/journal.pmed.1002431	Background: Despite global health efforts to reduce maternal mortality, rates continue to be unacceptably high in large parts of the world. Feasible, acceptable, and accurate postmortem sampling methods could provide the necessary evidence to improve the understanding of the real causes of maternal mortality, guiding the design of interventions to reduce this burden. Methods and findings The vali…	This validation study does not include a separate VA component, though the comparator is of high interest.	Definitely include for same reasons as above- MITS vs CDA	Added
15	Validity of a minimally invasive autopsy tool for cause of death determination in pediatric deaths in Mozambique: An observational study by Quique Bassat et al. 2017. Link: https://pubmed-ncbi-nlm-nih-gov.myaccess.library.utoronto.ca/28632739/	Background: In recent decades, the world has witnessed unprecedented progress in child survival. However, our knowledge of what is killing nearly 6 million children annually in low- and middle-income countries remains poor, partly because of the inadequacy and reduced precision of the methods currently utilized in these settings to investigate causes of death (CoDs). The study objective was to va…	This validation study does not include a separate VA component, though the comparator is of high interest.	As above MITS-CDA comparisons should be included	Added
16	POSTMORTEM CHARACTERIZATION OF HIV-ASSOCIATED UNDER-5 DEATHS IN FOUR CHAMPS SITES by Mandomando I et al. 2023	Background: The Child Health and Mortality Prevention Surveillance (CHAMPS) Network conducts mortality surveillance in children using advanced postmortem techniques, providing a unique opportunity to investigate in depth causes of death (COD) in children in Africa and South Asia. Here we present CHAMPS COD findings in children who died from HIV (CDHIV) in four HIV highburden countries Methods: CH…	This is not a validation study and it is focussed on HIV rather than Malaria.	exclude
17	Causes of death in HIV-infected and HIV-uninfected children aged under-five years in western Kenya by Onyango, Dickens O et al. 2021.	Objectives: Describe the causes of death among infants and children less than 5 years stratified by HIV status. Design: Cross-sectional analysis of causes of death ascertained through minimally invasive tissue sampling (MITS) in the Kenya Child Health and Mortality Prevention Surveillance site. Methods: We included decedents aged 28 days to less than 5 years, whose death was reported within 36 h,…	This is not a validation study and it is focussed on HIV rather than Malaria.	exclude
18	Delivering cause of death information at household level in the child health and mortality prevention surveillance (CHAMPS) in mozambique: Implications for mortality surveillance design and action by Mandomando I et al. 2018.	CHAMPS was established in a rural area in Mozambique to ascertain causes of child death (CoD) in order to inform policy and public health action. Minimally Invasive Tissue Sampling (MITS) for histopathology and microbiological CoD assessment are ongoing at the Manhica District Hospital. Families of deceased under-5 children from the catchment area are approached for consenting to MITS, and CoD re…	Not a validation study, not malaria focussed, perspectives captured qualitatively	Exclude
19	Pathological Methods Applied to the Investigation of Causes of Death in Developing Countries: Minimally Invasive Autopsy Approach by Paola Castillo et al. 2015	Background and Aims Complete diagnostic autopsies (CDA) remain the gold standard in the determination of cause of death (CoD). However, performing CDAs in developing countries is challenging due to limited facilities and human resources, and poor acceptability. We aimed to develop and test a simplified minimally invasive autopsy (MIA) procedure involving organ-directed sampling with microbiology …	This article does not have a separate VA component, but for the same reasons above, it can be included. Pending	Agree include	Added
20	Causes of stillbirth and death among children younger than 5 years in eastern Hararghe, Ethiopia: a population-based post-mortem study by Madrid L et al. 2023.	Background: Child mortality is high in Ethiopia, but reliable data on the causes of death are scarce. We aimed to gather data for the contributory causes of stillbirth and child deaths in eastern Ethiopia. Methods: In this population-based post-mortem study, we established a death-notification system in health facilities and in the community in Kersa (rural), Haramaya (rural) and Harar (urban) in…	This is not a validation study. Focus is on stillbirths and neonates. Malaria is not prevalent in these age groups	Include as this may have eVA to MITS comparisons andr covers Ethiopia- a different population	Added
21	Validating a Minimally Invasive Tissue Sampling (MITS) Method in Determining Cause of Death in Stillbirths and Neonates by Naanlep Matthew Tanko et al. 2021	Complete diagnostic autopsy (CDA) remains the gold standard and a valuable technique for determining cause of death. It is a source of health statistics that can be used to measure health care services' quality, unraveling important information on disease processes, particularly in emerging and unknown diseases. It can also be a vital tool for medical education and biomedical research. However, a…	Though this is a validation study and the comparator is of interest, focus is on stillbirths and neonates. Malaria is not prevalent in these age groups	Include as CDA to MIA results are relevant to MIA to VA comparison plus another study population. See if appendix has VA results	Added
22	Precisely Tracking Childhood Death by Farag TH et al. 2017	Little is known about the specific causes of neonatal and under-five childhood death in high-mortality geographic regions due to a lack of primary data and dependence on inaccurate tools, such as verbal autopsy. To meet the ambitious new Sustainable Development Goal 3.2 to eliminate preventable child mortality in every country, better approaches are needed to precisely determine specific causes o…	Not a validation study but a perspective piece	Exclude
23	Should verbal autopsy results for malaria be adjusted to improve validity? By Rowe 2005	Sirs—Verbal autopsies performed in community settings are a key data source for determining probable causes of death in areas where vital registration data are unreliable.1,2 However, validation studies of the verbal autopsy method in which verbal autopsy diagnoses are compared with ‘gold standard’ diagnoses (based on clinical and laboratory data) show that verbal autopsies have low sensitivity (…	Letter to the Editor	Include- may have details in tables or appendix
24	Validation study of a verbal autopsy method for causes of childhood mortality in Namibia by Mobley CC et al. 1996	Verbal autopsy uses a caretaker interview to determine the cause of death. We conducted a study of the major causes of child death in Namibia to determine the validity of this method. A questionnaire, including signs and symptoms of the diagnoses of interest was administered to the caretaker in 135 deaths of children <5 years old who were identified from hospital records. The 243 diagnoses includ…	Validation study but the comparator is not of interest (hospital records).	Exclude- do share this paper with Richard and Paijini
25	Verbal Autopsies for Adult Deaths: Issues in their Development and Validation by CHANDRAMOHAN D et al. 1994	Background The verbal autopsy appears to be an attractive technique for the assessment of causes of adult death in settings where the proportion of people who die while under medical care is low. Verbal autopsies have been used extensively to assess causes of childhood deaths. The existing experience in verbal autopsies for adult deaths is limited mainly to maternal deaths. This paper aims to hig…	A review discussing issues with VA validation	Exclude
26	The evolution of minimally invasive tissue sampling in postmortem examination: a narrative review by Paganelli CR et al. 2020	Background Because of low acceptance rates and limited capacity, complete diagnostic autopsies (CDAs) are seldom conducted in low- and middle-income countries (LMICs). There have been growing investments in less-invasive postmortem examination methodologies, including needle-based autopsy, known as minimally invasive autopsy or minimally invasive tissue sampling (MITS). MITS has been shown to be …	A narrative review, not a validation study. Also not malaria focused. Will review for further studies not captured	Include as this will help identify potential other studies. Look at the 29 MITS studies mentioned
27	A systematic review and synthesis of the strengths and limitations of measuring malaria mortality through verbal autopsy by Herrera S et al. 2017	Background Lack of valid and reliable data on malaria deaths continues to be a problem that plagues the global health community. To address this gap, the verbal autopsy (VA) method was developed to ascertain cause of death at the population level. Despite the adoption and wide use of VA, there are many recognized limitations of VA tools and methods, especially for measuring malaria mortality. Thi…	It is a Systematic review, not a validation study. It is malaria focussed.	Exclude Share with Hellen and Ahmed
28	Synergism of verbal autopsy and diagnostic pathology autopsy for improved accuracy of mortality data by Fligner CL et al. 2011	This series provides an important opportunity to consider how diagnostic pathology autopsy could be used in conjunction with verbal autopsy to provide more accurate cause of death and mortality data in all countries, and specifically in those countries with inadequate or nonexistent death registrations systems. For the purposes of this commentary, the term "autopsy" will denote the medical-pathol…	It is a commentary, not a validation	Exclude
29	Is malaria an important cause of death among adults? By Gelband et al. 2020	A long-held assumption has been that nearly all malaria deaths in high-transmission areas are of children younger than 5 years and pregnant women. Most global malaria mortality estimates incorporate this assumption in their calculations. In 2010, the Indian Million Death Study, which assigns cause of death by verbal autopsy (VA), challenged the reigning perception, producing a U-shaped mortality …	It is a perspective, not a validation	Exclude
30	Validity of a minimally invasive autopsy for cause of death determination in stillborn babies and neonates in Mozambique: An observational study by Menedez C et al. 2017	Background Over 5 million stillbirths and neonatal deaths occur annually. Limited and imprecise information on the cause of these deaths hampers progress in achieving global health targets. Complete diagnostic autopsies (CDAs)—the gold standard for cause of death determination—are difficult to perform in most high-burden settings. Therefore, validation of simpler and more feasible methods is need…	Though this is a validation study and the comparator is of interest, focus is on stillbirths and neonates. Malaria is not prevalent in these age groups	Include as CDA to MIA results are relevant to MIA to VA comparison	Added
31	Minimally Invasive Tissue Sampling as an Alternative to Complete Diagnostic Autopsies in the Context of Epidemic Outbreaks and Pandemics: The Example of Coronavirus Disease 2019 (COVID-19) by Bassat Q et al 2021	Background Infectious diseases’ outbreak investigation requires, by definition, conducting a thorough epidemiological assessment while simultaneously obtaining biological samples for an adequate screening of potential responsible pathogens. Complete autopsies remain the gold-standard approach for cause-of-death evaluation and characterization of emerging diseases. However, for highly transmissibl…	It is a literature review, not a validation study. Focus is on COVID - 19. Wider age group	Include as COVID 19 should be one of your causes to consider- but look at age groups. COVID should be notin kids
32	Contribution of the clinical information to the accuracy of the minimally invasive and the complete diagnostic autopsy by Fernandes F et al. 2019	Although autopsy diagnosis includes routinely, a thorough evaluation of all available pathological results and also of any available clinical data, the contribution of this clinical information to the diagnostic yield of the autopsy has not been analyzed. We aimed to determine to which degree the use of clinical data improves the diagnostic accuracy of the complete diagnostic autopsy (CDA) and th…	It is a validation study that is not malaria focussed. However, it might be included following confirmation	Include	Added
33	Application of verbal autopsy in routine civil registration in Lusaka District of Zambia by Mapoma CC et al. 2021	Background Ascertaining the causes for deaths occurring outside health facilities is a significant problem in many developing countries where civil registration systems are not well developed or non-functional. Standardized and rigorous verbal autopsy methods is a potential solution to determine the cause of death. We conducted a demonstration project in Lusaka District of Zambia where verbal aut…	Not a validation study, no comparator	Exclude
34	Post-Mortem Investigation of Pneumonia Deaths in Children 1-59 Months in Sub-Saharan Africa and South Asia Countries: An Observational Study from 2016 to 2022 by Mahtab S et al. 2023	Background: Pneumonia etiology in resource-limited settings is challenging to determine due to the paucity of direct lung tissue sampling. This study used post-mortem minimally invasive tissue sampling (MITS) to assess fatal pneumonia etiologies in children aged 1-59 months across six sub-Saharan and one South Asian low- and middle-income settings, participating in the Child Health and Mortality …	Not a validation study, not malaria focussed	Include as CHAMMPS work- may have eVA results. See above comment about finding largest most recent CHAMPS data	Added
35	Child, maternal, and adult mortality in Sierra Leone: nationally representative mortality survey 2018–20 by Carshon - Marsh et al. 2022	Background Sierra Leone's child and maternal mortality rates are among the highest in the world. However, little is known about the causes of premature mortality in the country. To rectify this, the Ministry of Health and Sanitation of Sierra Leone launched the Sierra Leone Sample Registration System (SL-SRS) of births and deaths. Here, we report cause-specific mortality from the first SL-SRS rou…	Not a validation study	exclude
36	Stillbirths and Neonatal Deaths Caused by Group B Streptococcus in Africa and South Asia Identified Through Child Health and Mortality Prevention Surveillance (CHAMPS) by Mahtab S et al. 2023	Background Invasive Group B Streptococcus (GBS) is a common cause of early-onset neonatal sepsis and is also associated with stillbirth. This study aimed to determine the proportion of stillborn infants and infants who died between 0 and 90 days attributable to GBS using postmortem minimally invasive tissue sampling (MITS) in 7 low- and middle-income countries (LMICs) participating in Child Healt…	Not a validation study, not malaria focussed	Include-can exclude if age group of neonates is not relevant for malaria- but best to see this first	Added
37	Using health facility deaths to estimate population causes of neonatal and child mortality in four African countries by Kalter HD et al. 2020	Background Verbal autopsy is the main method used in countries with weak civil registration systems for estimating community causes of neonatal and 1–59-month-old deaths. However, validation studies of verbal autopsy methods are limited and assessment has been dependent on hospital-based studies, with uncertain implications for its validity in community settings. If the distribution of community …	Not a validation study, hospital versus community deaths evaluated through VASA	Exclude
38	Adapting and validating the log quadratic model to derive under-five age- and cause-specific mortality (U5ACSM): a preliminary analysis by Perin J et al. 2022	Background The mortality pattern from birth to age five is known to vary by underlying cause of mortality, which has been documented in multiple instances. Many countries without high functioning vital registration systems could benefit from estimates of age- and cause-specific mortality to inform health programming, however, to date the causes of under-five death have only been described for bro…	Not a VA validation study of interest	Exclude
39	Causes of death identified in neonates enrolled through Child Health and Mortality Prevention Surveillance (CHAMPS), December 2016 –December 2021 by Mahtab S et al. 2023	Each year, 2.4 million children die within their first month of life. Child Health and Mortality Prevention Surveillance (CHAMPS) established in 7 countries aims to generate accurate data on why such deaths occur and inform prevention strategies. Neonatal deaths that occurred between December 2016 and December 2021 were investigated with MITS within 24–72 hours of death. Testing included blood, c…	Not a full validation study but may be of interest. The focus is on neonates and malaria is not prevalent in this age group	Include as CHAMMPS work- may have eVA results. See above comment about finding largest most recent CHAMPS data	Added
40	Autopsy study of febrile deaths during monsoon at a tertiary care institute in India: Is malaria still a challenge? By Gupta A et al. 2015	Background: To utilise an autopsy-based approach to study the febrile deaths and deaths due to malaria during monsoon period of three years at a tertiary care teaching hospital in Mumbai, India. Materials and Methods: All autopsies done at the hospital during monsoon period from 2005 to 2007 when fever was the main presenting symptom were included in the study. Monsoon period was defined from Jun…	Not a validation study but it is malaria focussed. CDA used is of high priority. May include subject to confirmation	Include	Added
41	Cause of Death in a Tertiary Referral Hospital in Maputo, Mozambique: A One-year Autopsy Study in an Adult Population by Rakislova N et al. 2020	Background: Information on causes of death (CoD) is very poor in sub-Saharan Africa, although it provides vital information for planning health strategies. We aimed to analyze the CoD in a large series of autopsies conducted in Mozambique during one-year period. Methods: All adult autopsies conducted at the Maputo Central Hospital (Mozambique) from January,1st to December 31st 2013 (12 month-long…	Not a validation study, not malaria focussed but HIV focussed. CDA is of interest	exclude
42	Validation studies of verbal autopsy methods: a systematic review by Mahesh BPK et al 2022	Background: Verbal autopsy (VA) has emerged as an increasingly popular technique to assign cause of death in parts of the world where the majority of deaths occur without proper medical certification. The purpose of this study was to examine the key characteristics of studies that have attempted to validate VA cause of death against an established cause of death. Methods: A systematic review was …	This is a systematic review focussing on VAs	Read to find any additional studies in list of those reviewed
43	Cause of Death estimation from Verbal Autopsies: Is the Open Response redundant or synergistic?. By Cejudo A et al. 2023	Civil registration and vital statistics systems capture birth and death events to compile vital statistics and to provide legal rights to citizens. Vital statistics are a key factor in promoting public health policies and the health of the population. Medical certification of cause of death is the preferred source of cause of death information. However, two thirds of all deaths worldwide are not …	Not a validation study	Exclude
44	Burden of mortality from cancer among adults in Addis Ababa, Ethiopia, using verbal autopsy, 2007-2017 by Afework, Tsion et al. 2022	Background: Cancer is one of the leading causes of death; worldwide, there were 10.0 million cancer deaths in 2020. In Ethiopia, 51,865 people died from the disease in the same year. We aimed to describe the burden of cancer mortality, the socio-demographic and other characteristics of deceased adults in Addis Ababa from 2007 to 2017. Methods: This study was part of the Addis Ababa Mortality Surv…	Not a validation study. Focussed on cancers	Exclude
45	Improving methods to measure comparable mortality by cause (IMMCMC): gold standard verbal autopsy dataset by Hazard RH et al. 2021	Gold standard cause of death data is critically important to improve verbal autopsy (VA) methods in diagnosing cause of death where civil and vital registration systems are inadequate or poor. As part of a three-country research study—Improving Methods to Measure Comparable Mortality by Cause (IMMCMC) study—data were collected on clinicopathological criteria-based gold standard cause of death fro…	Comparator is hospital record review against Vas. Not of interest	Exclude
46	Causes of deaths in neonates and children aged 1-59 months in Nigeria: verbal autopsy findings of 2019 Verbal and Social Autopsy study by Odejimi A et al. 2022	BACKGROUND: Nigeria has one of the highest under-five mortality rates in the world. Identifying the causes of these deaths is crucial to inform changes in policy documents, design and implementation of appropriate interventions to reduce these deaths. This study aimed to provide national and zonal-level estimates of the causes of under-five death in Nigeria in the 2013-2018 periods. METHODS: We c…	Not a validation study	Exclude
47	Validation of physician certified verbal autopsy using conventional autopsy: a large study of adult non-external causes of death in a metropolitan area in Brazil. By de Andre CDS et al. 2022	BACKGROUND: Reliable mortality data are essential for the development of public health policies. In Brazil, although there is a well-consolidated universal system for mortality data, the quality of information on causes of death (CoD) is not even among Brazilian regions, with a high proportion of ill-defined CoD. Verbal autopsy (VA) is an alternative to improve mortality data. This study aimed to…	This is a validation study of interest though not focussed on malaria. May be added subject to confirmation	Include- also Bazil populationr	Added
	The 4 articles that were originally accepted on first full text review
48	Accuracy of verbal autopsy, clinical data and minimally invasive autopsy in the evaluation of malaria-specific mortality: an observational study by Rakislova N et al. 2021	Background Global malaria mortality estimates are hindered by the low reliability of the verbal autopsy (VA) and the clinical records, the most common sources of information used to estimate malaria-specific mortality. We aimed to determine the accuracy of these tools, as well as of the minimally invasive autopsy (MIA), a needle-based postmortem sampling method, to identify malaria-specific morta…	Met criteria in full, added from first round	Met criteria in full, added from first round	Added
49	Limitations to current methods to estimate cause of death: a validation study of a verbal autopsy model by Menedez C et al. 2021	Background: Accurate information on causes of death (CoD) is (chance-corrected cause-specific mortality fraction accuracy ranging from -1.00 to 0.62, lowest in stillbirths, highest in children). The sensitivity in identifying infectious diseases was low (0% for tuberculosis, diarrhea, and disseminated infections, 32% for HIVrelated infections, 33% for malaria and 36% for pneumonia). Of maternal d…	Met criteria in full, added from first round	Met criteria in full, added from first round	Added
50	Multi-Cause Calibration of Verbal Autopsy–Based Cause-Specific Mortality Estimates of Children and Neonates in Mozambique by Gilbert B et al. 2023	The Countrywide Mortality Surveillance for Action platform is collecting verbal autopsy (VA) records from a nationally representative sample in Mozambique. These records are used to estimate the national and subnational cause-specific mortality fractions (CSMFs) for children (1–59 months) and neonates (1–28 days). Cross-tabulation of VA-based cause-of-death (COD) determination against that from t…	Met criteria in full, added from first round	Met criteria in full, added from first round	Added
51	Correcting for Verbal Autopsy Misclassification Bias in Cause-Specific Mortality Estimates by Jacob Fiksel et al. 2023	Verbal autopsies (VAs) are extensively used to determine cause of death (COD) in many low- and middle-income countries. However, COD determination from VA can be inaccurate. Computer coded verbal autopsy (CCVA) algorithms used for this task are imperfect and misclassify COD for a large proportion of deaths. If not accounted for, this misclassification leads to biased estimates of cause-specific m…	Met criteria in full, added from first round	Met criteria in full, added from first round	Added
		10 new studies to be included to the 4 + 6 =10 former studies. Total is now 20 included studies
52	Burden of child mortality from malaria in high endemic areas: Results from the CHAMPS network using minimally invasive tissue sampling by Ikechukwu U. Ogbuanu et al. 2024	Background Malaria is a leading cause of childhood mortality worldwide. However, accurate estimates of malaria prevalence and causality among patients who die at the country level are lacking due to the limited specificity of diagnostic tools used to attribute etiologies. Accurate estimates are crucial for prioritizing interventions and resources aimed at reducing malaria-related mortality. Metho…	Most recent important article in 2024. Fully meets the criteria. Search dates expanded to capture it	Yes best to be as current as possible and include. Mention it was outside your dates in the reply but now included.	Added
		10 new studies to be included to the 4 + 6 =10 former studies. One new study added. Total is now 21 included studies
